# Supplementary material for: Therapeutic Cancer Vaccines in Gastrointestinal Malignancies: Advances, Challenges, and Emerging Strategies
Source: Cancers (Basel). 2026 Apr 29;18(9):1420. doi: 10.3390/cancers18091420 (PMC13163029; doi:10.3390/cancers18091420)
Supplement: Supplementary file 1 [file cancers-18-01420-s001.zip]

Archive with 1 entries (1 files):
- cancers-4229698-supplementary.pdf
